# Supplementary material for: Comprehensive Assessment of Pharmacokinetics, Pharmacodynamics, and Tolerability of Ligelizumab in Healthy Volunteers and Patients with Chronic Spontaneous Urticaria to Optimize Its Subcutaneous Delivery System
Source: Pharmaceutics. 2023 Sep 1;15(9):2266. doi: 10.3390/pharmaceutics15092266 (PMC10535857; doi:10.3390/pharmaceutics15092266)
Supplement: Supplementary file 1 [file pharmaceutics-15-02266-s001.zip]

Archive with 1 entries (1 files):
- pharmaceutics-2499233-supplementary.pdf
